# Supplementary material for: Albuminuria Is Affected by Urinary Tract Infection: A Comparison between Biochemical Quantitative Method and Automatic Urine Chemistry Analyzer UC-3500
Source: Diagnostics (Basel). 2023 Nov 2;13(21):3366. doi: 10.3390/diagnostics13213366 (PMC10650489; doi:10.3390/diagnostics13213366)
Supplement: Supplementary file 1 [file diagnostics-13-03366-s001.zip]

Archive with 1 entries (1 files):
- diagnostics-2609668-supplementary.pdf
